# Supplementary material for: Modeling Drug Responses and Evolutionary Dynamics Using Patient-Derived Xenografts Reveals Precision Medicine Strategies for Triple-Negative Breast Cancer
Source: Cancer Res. 2024 Nov 8;85(3):567–84. doi: 10.1158/0008-5472.CAN-24-1703 (PMC7617242; doi:10.1158/0008-5472.CAN-24-1703)
Supplement: Supplementary Tables 1-5 [file can-24-1703_supplementary_tables_1-5_suppst1-5.xlsx]

## Sheet: Supplementary Table 1
Gene	Gene Set
MT-ND1	Mitochondrial
MT-ND2	Mitochondrial
MT-CO1	Mitochondrial
MT-CO2	Mitochondrial
MT-ATP8	Mitochondrial
MT-ATP6	Mitochondrial
MT-CO3	Mitochondrial
MT-ND3	Mitochondrial
MT-ND4L	Mitochondrial
MT-ND4	Mitochondrial
MT-ND5	Mitochondrial
MT-ND6	Mitochondrial
MT-CYB	Mitochondrial
MALAT1	ncRNA
XIST	ncRNA
NEAT1	ncRNA
hsa-mir-6723	ncRNA
STMN1	Cell Cycle
HMGN2	Cell Cycle
CDCA8	Cell Cycle
CDC20	Cell Cycle
ANP32E	Cell Cycle
NUF2	Cell Cycle
ASPM	Cell Cycle
UBE2T	Cell Cycle
NUCKS1	Cell Cycle
CENPF	Cell Cycle
SCCPDH	Cell Cycle
RRM2	Cell Cycle
CENPA	Cell Cycle
CALM2	Cell Cycle
PTMA	Cell Cycle
SMC4	Cell Cycle
H2AFZ	Cell Cycle
MAD2L1	Cell Cycle
CCNA2	Cell Cycle
HMGB2	Cell Cycle
CCNB1	Cell Cycle
PTTG1	Cell Cycle
HMMR	Cell Cycle
DEK	Cell Cycle
HIST1H4C	Cell Cycle
HIST1H1D	Cell Cycle
TUBB	Cell Cycle
MCM3	Cell Cycle
GGCT	Cell Cycle
H2AFV	Cell Cycle
PBK	Cell Cycle
RAD21	Cell Cycle
PSIP1	Cell Cycle
ZWINT	Cell Cycle
MKI67	Cell Cycle
FEN1	Cell Cycle
CDCA5	Cell Cycle
TMEM106C	Cell Cycle
TUBA1B	Cell Cycle
HMGB1	Cell Cycle
MZT1	Cell Cycle
TEX30	Cell Cycle
TFDP1	Cell Cycle
CDKN3	Cell Cycle
NUSAP1	Cell Cycle
DUT	Cell Cycle
CCNB2	Cell Cycle
PCLAF	Cell Cycle
PRC1	Cell Cycle
ARL6IP1	Cell Cycle
PLK1	Cell Cycle
TOP2A	Cell Cycle
TK1	Cell Cycle
BIRC5	Cell Cycle
TYMS	Cell Cycle
PCNA	Cell Cycle
TPX2	Cell Cycle
UBE2C	Cell Cycle
HMGN1	Cell Cycle
RANBP1	Cell Cycle
CENPM	Cell Cycle
GTSE1	Cell Cycle
KIF4A	Cell Cycle
HMGB3	Cell Cycle
CENPS	Cell Cycle
HIST2H3PS2	Cell Cycle
HIST2H2BF	Cell Cycle
HIST2H3D	Cell Cycle
HIST2H4A	Cell Cycle
HIST2H3C	Cell Cycle
HIST2H2AA3	Cell Cycle
HIST2H2AA4	Cell Cycle
HIST2H3A	Cell Cycle
HIST2H4B	Cell Cycle
HIST2H2BE	Cell Cycle
HIST2H2AC	Cell Cycle
HIST2H2AB	Cell Cycle
CENPL	Cell Cycle
HIST3H3	Cell Cycle
HIST3H2A	Cell Cycle
HIST3H2BB	Cell Cycle
SMC6	Cell Cycle
CENPO	Cell Cycle
CENPC	Cell Cycle
CENPE	Cell Cycle
CENPU	Cell Cycle
CENPK	Cell Cycle
CENPH	Cell Cycle
HIST1H2AA	Cell Cycle
HIST1H2BA	Cell Cycle
HIST1H1A	Cell Cycle
HIST1H3A	Cell Cycle
HIST1H4A	Cell Cycle
HIST1H4B	Cell Cycle
HIST1H3B	Cell Cycle
HIST1H2AB	Cell Cycle
HIST1H2BB	Cell Cycle
HIST1H3C	Cell Cycle
HIST1H1C	Cell Cycle
HIST1H1T	Cell Cycle
HIST1H2BC	Cell Cycle
HIST1H2AC	Cell Cycle
HIST1H1E	Cell Cycle
HIST1H2BD	Cell Cycle
HIST1H2BE	Cell Cycle
HIST1H4D	Cell Cycle
HIST1H3D	Cell Cycle
HIST1H2AD	Cell Cycle
HIST1H2BF	Cell Cycle
HIST1H4E	Cell Cycle
HIST1H2BG	Cell Cycle
HIST1H2AE	Cell Cycle
HIST1H3E	Cell Cycle
HIST1H4F	Cell Cycle
HIST1H4G	Cell Cycle
HIST1H3F	Cell Cycle
HIST1H2BH	Cell Cycle
HIST1H3G	Cell Cycle
HIST1H2BI	Cell Cycle
HIST1H4H	Cell Cycle
HIST1H2BJ	Cell Cycle
HIST1H2AG	Cell Cycle
HIST1H4I	Cell Cycle
HIST1H2BK	Cell Cycle
HIST1H2AH	Cell Cycle
HIST1H2BL	Cell Cycle
HIST1H2AI	Cell Cycle
HIST1H3H	Cell Cycle
HIST1H2AJ	Cell Cycle
HIST1H2BM	Cell Cycle
HIST1H4J	Cell Cycle
HIST1H4K	Cell Cycle
HIST1H2BN	Cell Cycle
HIST1H2AK	Cell Cycle
HIST1H2AL	Cell Cycle
HIST1H1B	Cell Cycle
HIST1H3I	Cell Cycle
HIST1H4L	Cell Cycle
HIST1H3J	Cell Cycle
HIST1H2AM	Cell Cycle
HIST1H2BO	Cell Cycle
CENPQ	Cell Cycle
CENPW	Cell Cycle
SMC5-AS1	Cell Cycle
SMC5	Cell Cycle
CENPP	Cell Cycle
SMC2-AS1	Cell Cycle
SMC2	Cell Cycle
SMC3	Cell Cycle
HIST4H4	Cell Cycle
CENPJ	Cell Cycle
CENPT	Cell Cycle
CENPN	Cell Cycle
CENPBD1	Cell Cycle
CENPV	Cell Cycle
CENPX	Cell Cycle
CENPB	Cell Cycle
SMC1B	Cell Cycle
CENPVL3	Cell Cycle
CENPVL2	Cell Cycle
CENPVL1	Cell Cycle
SMC1A	Cell Cycle
CENPI	Cell Cycle
ISG15	IFN
AL512274.1	IFN
IFIT2	IFN
IFIT3	IFN
IFIT1	IFN
OAS1	IFN
OASL	IFN
WARS	IFN
CCL5	IFN
IFNL1	IFN
IFI6	IFN
IFI44L	IFN
IFI44	IFN
IFI16	IFN
IFIH1	IFN
IFIT1B	IFN
IFIT5	IFN
IFITM5	IFN
IFITM2	IFN
IFITM1	IFN
IFITM3	IFN
IFITM10	IFN
IFI27L1	IFN
IFI27	IFN
IFI27L2	IFN
IFI35	IFN
IFI30	IFN
SFPQ	Stress
JUN	Stress
ATP1A1	Stress
HSPA6	Stress
BTG2	Stress
ATF3	Stress
TMSB10	Stress
MAT2A	Stress
HSPE1	Stress
TRA2B	Stress
EIF4A2	Stress
NDUFS6	Stress
SUB1	Stress
HNRNPA0	Stress
EGR1	Stress
DUSP1	Stress
HSPA1A	Stress
HSPA1B	Stress
SRSF3	Stress
HSP90AB1	Stress
ZFAND2A	Stress
HSPB1	Stress
DNAJB9	Stress
COX6C	Stress
KLF10	Stress
AZIN1	Stress
DNAJA1	Stress
TXN	Stress
HSPA5	Stress
OBP2B	Stress
BAG3	Stress
CDK2AP2	Stress
HSPA8	Stress
DYNLL1	Stress
UBC	Stress
HSPH1	Stress
NFKBIA	Stress
ARF6	Stress
HIF1A	Stress
FOS	Stress
HSP90AA1	Stress
EIF5	Stress
CKB	Stress
DNAJA4	Stress
MT2A	Stress
CFAP20	Stress
UBB	Stress
EIF1	Stress
DDX5	Stress
H3F3B	Stress
SRSF2	Stress
JUNB	Stress
IER2	Stress
AC020916.1	Stress
ZFP36	Stress
FOSB	Stress
PPP1R15A	Stress
MIF	Stress
XBP1	Stress
ATF4	Stress
COX7B	Stress

## Sheet: Supplementary Table 2
Protein/target	Clone	Catalogue no	Supplier	Reactivity	RRID
ER	6F11	NCL-L-ER-6F11	Novocastra	Human	AB_563706
PR	PgR 636	M3569	Dako	Human	AB_2532076
Ki67	Polyclonal	IHC-00375	Bethyl Labs	Mouse	AB_1547959
CD45	I3/2.3	Ab25386	Abcam	Mouse	AB_470499
Ki67	MIB-1	M7240	Dako	Human	AB_2142367
CD45	2B11 + PD7/26	M0701	Dako	Human	AB_2314143
CD20	L26	NCL-L-CD20-L26	Novocastra	Human	AB_563521
Pan-cytokeratin	AE1/AE3	M3515	Dako	Human	AB_2132885
ESA	VU-1D9	NCL-L-ESA	Novocastra	Human	NA
EGFR	31G7	28-0005	Zymed	Human	AB_86904
CD49F	Polyclonal	HPA012696	Atlas	Human	AB_1851822
HER2	4B5	790-2991	Ventana	Human	AB_2335975

## Sheet: Supplementary Table 3
				ER				PR				HER2
Model	Passage	Mouse	TMA region	Intensity	% Positive	Allred Score	Status	Intensity	% Positive	Allred Score	Status	IHC Score
1006	x2	20890	1	0	0	0	Neg	0	0	0	Neg	0
			2	0	0	0	Neg	0	0	0	Neg	0
	x3	29010	1	0	0	0	Neg	0	0	0	Neg	NA
			2	0	0	0	Neg	0	0	0	Neg	0
1008	x0	24745	1	NA	NA	NA	NA	0	0	0	Neg	NA
	x1	25681	1	0	0	0	Neg	0	0	0	Neg	0
			2	0	0	0	Neg	0	0	0	Neg	1+
		25684	1	0	0	0	Neg	0	0	0	Neg	1+
			2	0	0	0	Neg	0	0	0	Neg	1+
1022	x1	36872	1	0	0	0	Neg	0	0	0	Neg	0
	x2	18161	1	0	0	0	Neg	0	0	0	Neg	0
			2	0	0	0	Neg	0	0	0	Neg	0
		18183	1	0	0	0	Neg	0	0	0	Neg	0
			2	0	0	0	Neg	0	0	0	Neg	0
1040	x0	29067	1	1	2	3	Weakly Pos	0	0	0	Neg	0
	x1	45001	1	NA	NA	NA	NA	0	0	0	Neg	0
			2	0	0	0	Neg	0	0	0	Neg	0
	x2	18154	1	1	3	4	Weakly Pos	0	0	0	Neg	0
			2	0	0	0	Neg	0	0	0	Neg	0
1053	x0	16632	1	NA	NA	NA	NA	0	0	0	Neg	0
	x1	15996	1	0	0	0	Neg	0	0	0	Neg	0
1141	x0	40988	1	0	0	0	Neg	0	0	0	Neg	0
	x1	36674	1	0	0	0	Neg	0	0	0	Neg	0
			2	0	0	0	Neg	0	0	0	Neg	0
	x2	23962	1	0	0	0	Neg	0	0	0	Neg	0
			2	0	0	0	Neg	0	0	0	Neg	0
		23968	1	0	0	0	Neg	0	0	0	Neg	0
			2	0	0	0	Neg	0	0	0	Neg	0
1177	x0	18169	1	1	2	3	Weakly Pos	0	0	0	Neg	0
	x1	23955	1	0	0	0	Neg	0	0	0	Neg	1+
			2	0	0	0	Neg	0	0	0	Neg	1+
		23937	1	0	0	0	Neg	0	0	0	Neg	0
1221	x0	25704	1	1	2	3	Weakly Pos	0	0	0	Neg	0
	x1	5592	1	1	4	5	Pos	0	0	0	Neg	0
			2	1	4	5	Pos	0	0	0	Neg	0
		5596	1	1	3	4	Weakly Pos	0	0	0	Neg	0
			2	1	3	4	Weakly Pos	0	0	0	Neg	NA

## Sheet: Supplementary Table 4
Model ID	Patient tumour		Patient response				Histological Classification						Molecular classification		BRCA Genomic Alterations
	Type	Grade	Clinical Trial Arm	pCR	RCB Score	Distant relapse	ER status	ER Allred Score	PR Status	PR Allred Score	HER2 Status	HER2 Score	PAM50	IntClust
1006	NST	3	CTO	Yes	0	No	Neg	0	Neg	0	Neg	0	Basal	10	BRCA1 homozygous CN loss
1008	NST	3	CT	No	1	No	Neg	0	Weakly pos	3	Neg	0	Basal	4ER-	Neg
1022	NST	3	CT	Yes	0	No	Neg	0	Neg	0	Neg	1	Basal	10	Neg
1040	NST	3	CT	No	2	Yes	Weakly pos	3	Neg	0	Neg	0	Basal	10	BRCA1 mutation
1053	NST	3	CT	Yes	0	No	Neg	0	Neg	0	Neg	0	Basal	9	Neg
1141	NST	2	CTO	No	2	Yes	Neg	0	Neg	0	Neg	0	Basal	9	Neg
1177	NST	3	CTO	Yes	0	No	Neg	0	Neg	0	Neg	0	Basal	10	BRCA1 mutation
1221	NST	3	CTO	No	2	Yes	Neg	0	Neg	0	Neg	0	Unknown	Unknown	Neg

## Sheet: Supplementary Table 5
Epithelial	Mesenchymal	IER
KRT81	VIM	IER2
CALML5	MYLK	JUNB
CLDN3	CCDC3	FOSB
GJC3	PNMA8A	JUN
MESP1	CSRP2	FOS
S100P	ACTG1	AC020916.1
MUC1	SCG5	EGR1
CCL28	HACD1	DUSP1
GYPC	FBXO32	ZFP36
PLAAT3	PANTR1	BTG2
SLPI	VIT	CCNL1
MB	PRSS3	PPP1R15A
TMPRSS3	KCNG1	DNAJB1
KLK8	ARMC9	KLF10
WFDC2	EMP3	HES1
NOXO1	NFATC1	MCL1
FAM3D	GLUL	IER3
AQP3	NOP53	NFKBIZ
KCNN4	SDC2	ATF3
KLK6	TAGLN	UBC
TACSTD2	DNAL4	GADD45B
S100A14	ECRG4	NFKBIA
CSTB	RPL18	SQSTM1
LY6K	GAS6	RHOB
LMTK3	TPM4	NR4A1
PDXK	FTL	MIDN
NECTIN4	MTHFD2	TOB2
SERPINA3	FHL2	JUND
SMIM22	MYL9	CCN1
C15orf48	CST3	BRD2
CDC42EP1	HIGD2A	ZFP36L1
LINC01436	CD44	FNIP1
BAALC	ACTA2	KLF2
FDCSP	TSEN34	TOB1
KRT19	GSN	NR4A2
KRT8	PDLIM7	SERTAD1
S100A11	CIRBP	IRF2BP2
ISLR	TPM2	ZFAND5
LGALS3	ITM2C	NEAT1
CRABP2	AQP1	KDM6B
GIPC1	CDC42EP3	PMAIP1
KRT7	SH3BGR	ID4
MALL	CEBPA	HERPUD1
CTSB	RPS11	MYC
MUC5B	GPC6	FAM53C
AZGP1	ELAVL2	ZFP36L2
SCGB3A1	FAHD2B	DUSP2
NAPRT	NBL1	ING1
CAPN1	CD99	KLF4
S100A16	SNAI2	CHMP1B
